# Supplementary material for: Circulating immune biomarkers correlating with response in patients with metastatic renal cell carcinoma on immunotherapy
Source: JCI Insight. 2025 Jan 7;10(4):e185963. doi: 10.1172/jci.insight.185963 (PMC11949027; doi:10.1172/jci.insight.185963)
Supplement: Supporting data values [file jciinsight-10-185963-s179.xlsx]

## Sheet: Fig 2A
Cell subsets	Patients with Progressive Disease/Stable Disease										Patients with Partial Response/Complete Response
B cells	2.96011	2.82379	10.7782	4.10256	5.27623	3.91398	18.6974	3.38835	3.47929	2.8541	3.34611	22.1701	9.64065	2.92342	3.32544	10.0939	4.3078	7.65101	4.0978
CD3+ T cells	60.5806	49.8691	39.0677	55.7491	37.7612	57.8952	31.4597	30.5575	31.4407	27.1832	38.4044	43.44	65.139	40.9987	47.046	52.154	66.4794	54.8843	21.4589
CD4+ T cells	40.9045	44.0411	28.0352	44.0614	28.533	46.8781	22.4022	20.1199	24.9375	12.5416	26.9389	36.1586	46.5738	29.1015	33.2003	34.3353	48.5341	42.7292	18.2564
CD8+ T cells	17.3012	4.8747	9.46613	9.55297	7.38672	7.79407	8.11302	8.64372	5.21537	13.5741	10.0178	6.06262	14.9571	9.80407	11.7655	16.7071	13.3661	11.0393	2.70776
NK Cells	3.38587	5.05861	10.4825	4.53051	3.26919	5.67964	15.8846	6.5914	7.6039	7.63324	9.56488	7.2044	0.0803753	11.1961	4.85477	2.72474	6.81076	5.46928	5.42241
NK T cells	12.1202	4.56974	5.60795	7.79599	26.7122	14.4446	37.4316	1.11492	0.64389	7.07367	5.42132	2.88246	2.6217	6.82979	7.25111	14.905	2.69663	4.30923	2.37374
Monocytes	11.1147	32.0021	20.0048	18.8449	9.7455	3.22083	28.4267	4.82716	2.1858	3.85159	32.1343	13.6219	12.7329	30.0646	30.1129	13.1594	9.00723	20.1702	53.1393

## Sheet: Fig 2B
Cell subsets	Patients with Progressive Disease/Stable Disease										Patients with Partial Response/Complete Response
CD14+CD16-	84.7483	87.0081	78.6115	86.5743	68.7898	97.9633	53.5556	72.9032	59.1117	57.7181	78.6523	88.6013	96.0404	88.5477	87.7501	95.4653	98.086	87.2462	94.7943
CD16+CD14-	0	0.00727431	0.0859205	0.0199787	0.212314	0	0	0	0	0	0.028402	0.0685636	0.0114771	0.0367769	0.0114556	0	0.0118147	0.0219515	0.00864024
CD16+CD14+	10.7035	6.84513	15.9297	7.27224	26.327	2.00272	28.3549	27.2581	40.823	42.5582	18.3548	7.59342	1.30839	9.92976	8.03803	3.6413	0.886106	8.76962	3.78875

## Sheet: Fig 2C
Cell subsets	Patients with Progressive Disease/Stable Disease																			Patients with Partial Response/Complete Response
B cells	1.45724	4.93959	13.1964	12.1146	8.57571	2.96011	8.5366	2.82379	10.7782	4.10256	2.01578	5.27623	1.80397	2.12798	3.91398	18.6974	3.38835	3.47929	2.8541	3.34611	22.1701	9.64065	3.00208	2.92342	3.32544	10.0939	4.3078	7.65101	4.0978
CD3+ T cells	39.8603	56.6111	25.519	57.4516	53.5108	60.5806	13.6843	49.8691	39.0677	55.7491	13.2226	37.7612	57.5427	61.1295	57.8952	31.4597	30.5575	31.4407	27.1832	38.4044	43.44	65.139	51.8906	40.9987	47.046	52.154	66.4794	54.8843	21.4589
CD4+ T cells	19.7915	18.1846	11.9333	41.1774	25.6843	40.9045	5.66999	44.0411	28.0352	44.0614	9.16196	28.533	40.7061	46.0416	46.8781	22.4022	20.1199	24.9375	12.5416	26.9389	36.1586	46.5738	26.1548	29.1015	33.2003	34.3353	48.5341	42.7292	18.2564
CD8+ T cells	16.8748	34.8754	12.6105	14.2215	25.834	17.3012	5.2941	4.8747	9.46613	9.55297	3.04186	7.38672	14.1273	12.4308	7.79407	8.11302	8.64372	5.21537	13.5741	10.0178	6.06262	14.9571	22.3528	9.80407	11.7655	16.7071	13.3661	11.0393	2.70776
NK Cells	36.2107	3.41659	12.9693	5.97211	15.4441	3.38587	13.6527	5.05861	10.4825	4.53051	1.33609	3.26919	7.93476	0.0395465	5.67964	15.8846	6.5914	7.6039	7.63324	9.56488	7.2044	0.0803753	0.180055	11.1961	4.85477	2.72474	6.81076	5.46928	5.42241
NK T cells	11.4917	25.6853	36.5339	13.3927	19.126	12.1202	10.9922	4.56974	5.60795	7.79599	4.2193	26.7122	9.89262	5.41976	14.4446	37.4316	1.11492	0.64389	7.07367	5.42132	2.88246	2.6217	8.97161	6.82979	7.25111	14.905	2.69663	4.30923	2.37374
Monocytes	0.0151121	8.04523	30.3118	9.84508	15.5617	11.1147	48.2792	32.0021	20.0048	18.8449	77.2093	9.7455	10.3262	10.2576	3.22083	28.4267	4.82716	2.1858	3.85159	32.1343	13.6219	12.7329	22.3805	30.0646	30.1129	13.1594	9.00723	20.1702	53.1393
CD14+ CD16-	78.5714	70.8629	65.8551	65.2242	57.9936	84.7483	90.0386	87.0081	78.6115	86.5743	98.8633	68.7898	88.3172	94.6393	97.9633	53.5556	72.9032	59.1117	57.7181	78.6523	88.6013	96.0404	91.7228	88.5477	87.7501	95.4653	98.086	87.2462	94.7943
CD14- CD16+	0	0.0631014	0.0601966	0.0786782	0	0	0.0897427	0.00727431	0.0859205	0.0199787	0.0169654	0.212314	0.0326335	0	0	0	0	0	0	0.028402	0.0685636	0.0114771	0	0.0367769	0.0114556	0	0.0118147	0.0219515	0.00864024
CD14+ CD16+	21.4286	9.48099	14.2465	8.41857	8.45167	10.7035	6.94899	6.84513	15.9297	7.27224	0.644687	26.327	9.69216	4.16743	2.00272	28.3549	27.2581	40.823	42.5582	18.3548	7.59342	1.30839	1.9262	9.92976	8.03803	3.6413	0.886106	8.76962	3.78875

## Sheet: Fig 3
Cytokine	Baseline Cytokine Levels, Patients with Progressive Disease/ Stable Disease																				Baseline Cytokine Levels, Patients with Partial Response/Complete Response
IFNg	18.5048	0.416958	1.67711	1.60953	0.923859	1.41758	5.67212	10.4853	0.769108	0.725759	19.7874	10.5239	1.27558	1.4025	1.41346	11.9337	12.4514	7.27528	8.92851	2.2642	2.186	1.49079	1.77347	5.09144	11.3594	0.39219	7.93792	0.70286	0.943455	1.93358	2.89736
IL10	0.0365904	0.0313405	0.0723866	0.0405445	0.0404092	0.113549	0.150692	0.227569	0.0497893	0.100638	0.0929468	0.0425177	0.0707491	0.0742336	0.0838782	0.270242	0.763935	0.111882	0.147757	0.0923741	1.77258	0.118418	0.138989	0.0589817	0.0439671	0.164849	0.10106	0.0608489	0.0649929	0.114478	0.111753
IL-12p70	0.0347666	0.0163681	0.0302363	0.00643314	0.0291809	0.0247065		0.0739912	0.0440475	0.0799272	0.0793491	0.0476581	0.0464922	0.0245605	0.0815973	0.00542899	0.0869402	0.0452236	0.232777	0.0157396	0.0223626	0.0653851	0.084758	0.0313247	0.00232683	0.0228222	0.14354	0.068944	0.0338803	0.0441302	0.00331018
IL-13	0.370747	0.0435204	0.195913		0.0826501				0.0931935	0.151345		0.0452352	0.154233	1.89934		0.0288435	0.64601		0.07811			0.00208219					0.028911	0.114226
IL-1b	0.200762		0.272505			0.203498			0.529105	0.153279	0.0520251			0.452032	0.0277375					0.103405	0.187722	0.881761	0.0184489	0.0284657		0.10754			0.00906304	0.0135593
IL-2	0.0465157	0.0361865	0.100094	0.0419188	0.204543	0.03406	0.042277	0.021665	0.00976042	0.0640876	0.103681	0.590155	0.062825	0.025836	0.531649	0.133364	0.229037	0.0406566	0.298611	0.181923	0.130168	0.00980174	0.0278997	0.106487		0.0771082	0.212272	0.0534485	0.0227848	0.174066
IL-4	0.00104254	0.00211827	0.00423649	0.0026264	0.00788708	0.00213026		0.00501364	0.00326769	0.00404608	0.00457706	0.00645345	0.00219293	0.00278795	0.00206583	0.0134421	0.0346078	0.00566103	0.00367184	0.00378115	0.0168371	0.00050648		0.013197	0.00256332	0.00525254	0.010768	0.00310391		0.00420234	0.0026062
IL-6	0.429004	0.497647	1.22903	0.27919	0.371894	0.45756	0.40263	1.0699	0.0942257	2.8388	1.09991	0.764542	4.98461	0.470027	1.25606	1.02526	2.2857	0.76767	1.17005	0.311638	8.32417	0.16808	0.317254	1.35591	0.686914	3.45292	1.01976	0.600304	0.294972	3.51975	1.47084
IL-8	1.49173	0.837818	5.35231	0.82742	1.3393	2.52469	2.37988	1.02656	2.39631	2.79665	5.40398	4.57676	1.55676	1.27277	1.30995	2.06663	3.09128	2.16044	1.05773	2.46924	16.0022	1.76654	2.96346	4.02628	2.49325	3.32027	4.82453	2.38294	1.83022	6.3748	5.74439
TNFa	0.618939	0.577867	0.616439	0.441185	0.588937	0.647518	1.34769	0.950063	0.552874	1.14092	2.43941	1.25146	1.12222	1.21066	0.947557	2.4174	1.3251	1.32916	1.46438	1.46337	3.70017	0.917609	1.4339	1.37553	1.43391	1.76607	2.27126	0.730383	1.06245	2.26965	1.59078
IL-17A Gen B	0.170692	0.145347	0.582826	0.407045	0.136671		0.0203827			0.561387	0.449073	0.866726		0.631741	0.164622	0.289071	0.0170185	0.851518	0.843211	0.0421784	0.184756	0.52996	0.424201	1.1063	0.616612	0.159253		1.41057	0.513008	0.869436	0.0597524
IL-21	0.70394	0.584386	1.19994	0.715854	0.45362	0.120789	0.0638317	0.223658	0.276784	1.12905	0.547713	1.37253	0.845014	1.3114	0.818878	3.90276	3.69998	7.31854	4.37088	1.76716	0.898738	0.925427	0.938541	2.17678	0.863741	0.741443	0.451836	2.17384	0.841561	2.12904	2.8645
IL-22	0.123077	0.267059	8.92016	0.164174	0.396834	0.293892	0.229314	0.0567022	0.143594	0.203843	0.259153	0.313959	0.845509	0.139584	0.326784	0.0951274	0.067687	0.4931	1.16484	0.267013	0.0681637	0.138627	0.0998021	0.250568	0.320618	0.0463062	0.0438242	0.389404	0.151674	0.430051	0.0626134
IL-27	319.381	284.032	456.843	169.212	412.08	730.297	1582.27	409.545	740.848	975.283	1047.6	598.864	849.154	450.455	1151.36	909.409	561.929	503.164	429.345	352.69	4214.56	571.909	744.603	827.503	442.991	774.369	1375.27	570.556	558.956	1125.63	381.344
IL-31	0.288527	0.29267	0.239461	0.330645	0.235312	0.0631797	0.0966276	0.143876	0.143871	0.124429	0.180023	0.337397	0.101002	0.271458	0.100786	0.031493	0.0440726	0.0794915	0.0314745	0.0654452	0.205544	0.254101	0.249455	0.276124	0.263454	0.101681	0.136531	0.361355	0.157937	0.226105	0.0151302
MIP-3a	1.48998	2.01815	1.44924	0.538405	0.409682	4.15841	6.3456	2.53298	0.962278	2.53529	2.95867	0.866916	1.11113	4.36971	3.96092	4.95356	4.2844	2.43027	2.58253	1.08714	7.46917	0.749897	1.08533	3.23644	1.68103	1.70159	0.909637	1.53204	0.835963	9.04433	2.9566
Eotaxin	26.4389	26.5605	8.80279	21.6317	18.959	112.791	99.0981	16.327	17.45	90.8663	54.4219	86.1219	35.0679	27.7047	23.6844	45.1431	20.2822	43.4448	52.4929	67.2385	34.4898	41.9021	130.326	102.398	85.223	27.7996	63.0641	95.5024	38.498	35.5108	65.9794
Eotaxin-3	0.417546	0.662435	0.531027	0.688513	1.26823	8.10125	4.74515	2.44972	1.91165	3.02808	6.32848	4.26772	11.1453	3.16947	1.79209	9.34708	4.32343	4.49766	4.17297	3.69789	6.83657	3.49672	3.60587	3.18495	3.16941	3.83184	9.25419	8.83545	2.10805	2.3112	20.5836
IP-10	30.9643	26.2794	25.9346	34.0266	61.0098	73.6935	179.425	131.592	25.8963	59.5521	349.476	159.32	63.246	60.5264	121.365	187.925	216.353	50.4174	95.4292	89.3483	476.381	98.3271	45.1483	83.5125	96.6179	52.648	135.81	51.4164	61.2422	174.641	122.434
MCP-1	11.8984	10.097	11.0145	13.7692	11.5128	38.9603	36.0801	16.6451	11.927	12.5024	27.2682	45.0468	38.5566	22.2691	10.4743	29.6673	27.0576	24.7976	29.9262	40.6274	64.9601	23.3213	32.987	36.046	29.4306	30.9234	21.0449	27.525	25.5942	28.2448	34.3817
MCP-4	5.81193	4.02661	3.70838	5.49735	8.84275	16.6698	21.2575	6.31236	5.85492	7.03826	18.2442	28.6844	25.0645	6.9339	7.59746	18.4933	10.1572	14.8408	10.4366	23.5922	12.1768	12.6638	9.65738	9.02942	20.1128	11.7176	15.5759	12.4935	14.1799	8.31031	12.8903
MDC	71.2334	46.067	72.7411	48.5974	73.3859	85.8451	145.309	170.517	174.607	141.26	158.755	160.189	266.558	92.7229	131.298	220.811	68.2181	115.44	206.429	154.666	131.182	139.819	139.027	145.041	155.991	204.072	226.677	124.899	200.487	86.2426	154.724
MIP-1a	1.48963	1.39792	1.61856	1.79391	2.69438	1.52864	5.67092	2.92088	1.97187	5.51638	4.38125	3.41369	2.94761	1.6711	3.67219	4.99284	3.74429	3.2706	2.60882	3.14278	10.1826	2.69053	3.06266	4.40917	3.3135	3.25382	5.26074	2.4248	3.25516	5.72347	3.99688
MIP-1b	3.35933	2.75944	4.33871	6.21026	4.01248	9.63023	13.6272	20.8913	7.11031	3.77472	14.0799	9.61528	6.9204	6.61358	11.6481	8.74045	10.479	18.9256	6.87618	10.2667	35.5147	12.5548	14.9252	12.0323	11.7384	9.91793	12.0016	8.29022	14.3805	13.0188	11.5365
TARC	3.0498	1.61298	1.75957	2.02959	3.53445	7.428	18.7168	6.61635	5.86122	3.34988	36.3594	11.8964	88.2883	6.47077	10.3388	15.0652	3.23824	6.42375	9.16441	2.76432	7.96458	5.37234	6.43348	7.38454	7.56275	8.22407	28.7299	6.96589	11.995	6.21619	4.78624
GM-CSF					0.00800609				0.0314364		0.0704785	0.0366102		0.0128413		0.0492562	0.164264	0.0561468	0.0268682	0.0662065	0.19037	0.0291369	0.0513802	0.0654669	0.13798	0.122197	0.121513	0.0160139	0.0522086		0.0674859
IL-12 - IL-23p40	44.1049	57.1708	20.5295	29.7819	60.04	20.5362	56.1731	42.9971	39.5898	14.3232	103.045	24.8448	29.8028	65.5923	31.6235	85.0129	23.4818	38.1438	29.062	75.7667	179.745	84.5063	67.3903	41.8128	113.113	122.67	182.358	32.1275	125.335	37.753	57.2708
IL-15	0.565768	0.514382	0.758561	0.428496	0.491407	1.1868	1.12431	1.20769	0.950647	3.70411	1.65309	1.19134	1.12509	0.873639	1.094	1.04685	1.31312	0.880161	0.843942	1.13853	2.12691	1.22323	1.16337	1.75349	1.31661	1.11743	1.78737	0.747451	1.06174	1.76043	1.50535
IL-16	32.6723	39.5348	21.6311	34.5707	34.553	90.2948	123.311	83.3151	82.6633	132.93	125.275	87.2862	112.335	88.6257	100.678	215.006	51.3588	113.481	87.6038	114.465	82.9639	142.431	49.7331	91.0638	120.509	88.4422	208.293	49.3476	109.943	115.169	104.993
IL-5					0.0474913	2.91035	0.0517314	0.161482	0.00828076	0.284536	0.355754	0.108658	0.546191	0.0564562	0.0114594	0.468773	0.152866	0.930659			0.0856605	0.271751	0.070061	0.19505	0.207016	0.0790991	0.704555	0.254824	0.0484324	0.0308312
IL-7	0.339913	0.136635	0.555147	0.198582	0.738759	1.43101	0.921996	0.575372	0.458078	0.288488	0.793964	0.199828	1.11596	0.256442	0.603328	0.239902	0.917592	0.537411	0.231577	0.270624	1.62446	0.365626	0.533405	0.556884	0.696865	0.780785	1.06051	0.389794	1.03306	1.52281	0.338394
TNFb	0.0626479	0.0534529	0.010371	0.0659814	0.122929	0.0268481	0.0782925	0.0475391	0.0528828	0.0104346	0.0490846	0.0517927	0.0153029	0.0367224	0.0224307	0.0504173	0.0541704	0.06805	0.0204588	0.0283064	0.081162	0.0335524	0.0514914	0.0530027	0.0574969	0.0400492	0.0730203	0.0685527	0.0688509	0.0586923	0.0100201
CRP	1741.05	9194.49	92194.6	6255.75	2169.05	805.273	4248.38	62551.6	370.655	86595.4	22546	2243.79	95823.2	10257.2	74042	23893.5	101186	10177.7	16912.1	2825.54	110768	1107.27	2996.14	54441.5	5791.78	92032.9	3714.11	2750.26	887.315	91329.6	89482.1
ICAM-1	104.038	180.567	177.411	122.783	195.189	302.165	439.603	369.888	332.132	422.8	903.149	347.957	590.467	413.177	618.744	477.371	543.286	300.368	313.776	303.842	1199.77	268.035	501.954	452.812	466.281	515.005	1181.04	388.758	391.223	563.666	593.338
SAA	1293.36	22581.1	231722	1633.2	6737.21	6083.03	34875.4	90063.3	2483.6	244915	25554.3	3516.44	253659	6930.9	48245.9	30009.2	256033	5691	14818.5	1903.39	246794	1203.16	1767.42	29296.1	6397.02	208088	4453.75	2560.43	4420.86	225027	96808.2
VCAM-1	163.54	221.197	132.769	134.263	252.612	438.788	611.89	247.914	351.773	518.496	500.436	363.82	332.966	432.341	453.298	663.457	369.822	366.394	273.431	406.215	855.83	460.372	680.652	364.14	497.464	494.142	1739.4	280.14	469.181	380.399	448.855
FGFb	0.401938	0.373943	0.861784	0.185707	3.38115	1.15087	1.89143	1.24975	3.2691	24.2495	3.76188	2.34323	28.7777	0.787004	3.53468	6.50794	13.3251	1.22151	0.920978	0.705549	5.78054	23.7308	1.21183	0.936715	1.33146	2.3478	2.2906	0.669271	3.49582	14.2025	0.778581
Flt-1	10.6101	8.72799	11.5483	10.759	36.5837	20.1903	40.9619	23.3989	34.2797	53.0923	159.286	27.8937	27.6991	21.0571	74.7575	26.1142	45.7018	25.5726	19.5583	23.5709	248.916	32.494	16.4585	32.1498	35.6291	62.2392	59.5655	33.5433	30.8165	39.6353	23.6483
PlGF	2.5467	2.34648	1.2314	1.02658	1.75243	5.87332	2.74349	2.83661	2.13394	6.51976	4.67765	5.02931	4.65752	2.8708	3.51387	5.88603	5.04517	4.38018	4.80298	2.94232	4.94931	2.62692	2.44469	4.0394	2.66638	3.40347	3.26182	3.05375	5.68767	6.05393	4.56975
Tie-2	537.028	491.322	397.368	626.824	614.607	1570.79	2292.23	2107.04	1328.19	1635.32	2885.05	1994.21	1566.26	2180.02	1975.08	2533.95	2604.05	1923.23	2043.29	2166.28	2449.67	2678.28	3325.01	1578.12	2118.41	1212.82	4002.62	1940.07	2093.51	1214.24	2053.03
VEGF	26.4792	28.1981	20.3758	12.2708	8.30789	84.8973	16.7321	24.4126	10.3114	45.5087	8.27378	32.499	70.0886	30.9143	16.7265	35.287	48.6317	37.6046	29.2947	26.0397	99.3061	13.2294	26.5042	21.28	20.8016	29.683	14.0139	36.9027	53.1872	115.521	35.1681
VEGF-C					0.560244	4.1171	3.65062	1.2118	2.10071		12.2902	7.08874	13.2774	11.1956	5.99919	8.27229	10.4288	12.498	13.7068	13.0569	14.2193	8.53901	9.3454	9.8986	14.1971		12.1754	8.87064	11.2898	23.0192	13.7302
VEGF-D	269.179	213.466	241.496	154.628	197.972	338.929	508.404	301.648	409.282	492.82	681.8	387.414	570.384	381.645	470.089	625.769	540.135	317.939	313.489	415.584	449.926	371.099	392.458	566.732	532.39	459.643	547.398	307.978	808.446	401.67	325.345

## Sheet: Fig 4
Cytokine	fold changes between levels at 4 wk versus at baseline, patients with progressive disease/stable disease																	fold changes between levels at 4 wk versus at baseline, patients with partial response/complete response											fold changes between levels at 12 wk versus at baseline, patients with progressive disease/stable disease													fold changes between levels at 12 wk versus at baseline, patients with partial response/complete response
TARC	0.754751	1.06525	1.56891	2.03892	0.463682	1.20228	0.619374	1.02673	2.06596	1.32501	0.566768	1.02188	1.37506	1.0793	1.38388	1.42446	1.47573	1.90138	1.45201	2.87746	1.8651	3.70634	2.22868	0.928227	1.28953	1.40303	1.25667	1.63779	3.31986	6.57172	1.00925	1.05339	0.492843	1.45392	1.06143	1.06326	1.29741	1.7062	1.18836	1.11631	1.42373	0.530102	0.479252	2.32089	2.20642	6.52777	2.12214	1.02543	0.787192
PlGF	1.11441	0.722563	1.07826	1.24901	0.779377	0.729195	0.909386	0.892657	1.23206	0.888336	1.20123	0.664454	0.992889	1.25479	0.889743	1.17943	1.0132	0.547847	1.16498	0.928007	0.750759	0.915482	1.14925	1.15723	0.955382	0.511537	0.59814	0.954607	1.41467	2.32187	1.4667	1.15167	1.19098	1.25198	1.43266	0.508212	1.04109	2.19715	1.24045	0.853854	0.832187	0.322067	0.962961	1.30896	0.616088	1.03643	0.977802	0.863346	0.761184
VEGF	1.08977	0.538308	1.13819	1.26942	0.753897	0.645318	1.08116	1.19	1.57576	1.22784	3.28677	0.588497	0.425083	1.00111	0.742802	1.22562	0.847622	0.390217	1.12284	1.04493	0.840124	1.18839	0.807048	1.09286	0.746665	0.633062	0.19126	0.886916	0.639917	1.13217	1.98502	0.980551	1.24857	1.31078	2.10779	0.504211	0.446102	3.29485	1.12304	0.922686	0.678518	0.051844	1.44608	0.950626	0.629186	1.89557	0.532666	0.821956	0.440858
[truncated: 2 more columns]

## Sheet: All Cytokine levels at 4 wks
	Cytokine levels at 4 weeks, patients with Progressive Disease / Stable Disease																	Cytokine levels at 4 weeks, patients with Partial response/complete response
IFNg	3.23373	0.88904	5.8599	0.685235	0.578755	4.17674	9.35345	4.60959	3.39863	1.16978	11.1294	11.1048	3.30192	2.77708	6.87662	125.462	4.77118	2.22441	15.9521	6.40558	6.66005	34.3057	3.8908	8.08808	1.97891	2.33492	2.77848	44.3016
IL10	0.0874958	0.0438401	0.172123	0.119746	0.0584086	0.204644	0.302527	0.409112	0.0947309	0.0994282	0.168964	0.0751731	0.175143	0.18229	0.437087	1.12074	0.218026	1.70293	0.408144	0.736111	0.0541963	0.32768	0.284723	0.27721	0.123994	0.0949725	0.0659343	0.203052
IL-12p70	0.0254984	0.0158418	0.0189637	0.00864982	0.0143159	0.0357935	0.0112102	0.0414141	0.0453858	0.0555739	0.0176829	0.0240171	0.0936706	0.00824313	0.0102785	0.054658	0.327189	0.0181726	0.0692464	0.0915932	0.0556198	0.00343177	0.0710348	0.120058	0.0506505	0.0353737	0.0240079	0.0348829
IL-13	0.381287	0.231389	0.0612462		0.107212			0.0498116	0.0616271	0.0373621			0.36911	1.61358	0.00701069	0.0926185	0.271859	#DIV/0!	#DIV/0!	#DIV/0!	#DIV/0!	#DIV/0!	0.492775	0.153062	0.148909	#DIV/0!	#DIV/0!	#DIV/0!
IL-1b	1.56917	0.552496	0.906975		0.0169151	0.0461344	0.653793	0.0107336	0.558151	0.0624832					#DIV/0!	0.0150499	#DIV/0!	#DIV/0!	#DIV/0!	1.44407	0.114743	0.0855461	#DIV/0!	#DIV/0!	#DIV/0!	#DIV/0!	0.35547	#DIV/0!
IL-2	0.075572	0.0508075	0.110585	0.0426078	0.153809	0.0687349	0.125449	0.0443795	0.0230851	0.0626238	0.164182	0.641299	0.0757125	0.017958	0.0491329	0.509922	0.357968	0.178964	0.0590058	0.13212	0.0847957	0.000456795	0.192093	0.218304	0.0385756	0.0537967	0.143032	#DIV/0!
IL-4	0.0037829	0.00086894	0.00123421	0.00534154	0.00710247	0.00501726	0.00148215	0.00468908	0.00352646	0.00218019	0.000362321	0.00219456	0.0053263	0.00226691	0.00469018	0.00896314	0.00539149	0.012973	#DIV/0!	0.000656287	0.0183174	0.010994	0.008038	0.00750896	0.00428003	#DIV/0!	0.00124301	0.00123495
IL-6	0.389904	0.764588	1.14468	0.366333	0.170082	0.775927	0.665898	0.85539	0.168052	4.65968	1.06398	0.490183	4.69389	0.598462	3.10148	3.85433	0.644648	1.55687	0.438166	0.77756	0.787404	2.83518	3.14947	1.31199	0.620918	0.1633	0.578155	2.46413
IL-8	1.60426	0.964891	4.27934	1.63516	1.13084	3.33031	7.27709	0.869487	2.63167	3.54314	5.90316	2.5238	0.961142	1.05124	1.73642	2.88468	1.64424	3.54898	1.41118	3.0108	3.09889	2.10605	4.37276	7.0112	2.21091	2.63668	2.47484	3.3995
TNFa	0.86776	0.890299	1.47427	0.388061	0.430129	1.45706	1.97243	1.23407	0.991943	1.3269	2.95432	1.57252	1.39836	2.31661	1.55113	2.7588	1.83474	2.0863	1.97319	3.46275	1.42224	4.00107	3.36517	2.81414	1.7267	1.28697	1.68203	3.05749
IL-17A Gen B	0.0726981	0.840259	0.281944	0.0324995	0.026469	1.14701	0.183325	0.148176	0.0737705	0.60942	0.444026	0.744314	0.0535633	0.648653	0.187483	0.885111	0.254657	#DIV/0!	#DIV/0!	0.960759	0.913706	0.544326	0.5811	#DIV/0!	2.11258	1.02124	1.75939	0.0286987
IL-21	0.590722	1.23483	0.682391	0.595374	0.243018	1.73543	0.562968	0.0638317	0.341038	1.62483	0.759972	1.41523	0.835646	1.17955	5.54441	7.17546	2.56345	0.758445	1.19773	1.39998	1.84467	1.07167	1.10571	0.576241	3.32548	1.40598	2.80122	2.82045
IL-22	0.120472	0.237605	7.68007	0.0111677	0.390739	0.669895	1.06061	0.0584952	0.0794835	0.201249	0.128459	0.252954	1.09648	0.156012	0.0658758	0.217072	0.163417	0.0854099	0.222339	0.158428	0.192579	0.182502	0.105643	0.0127715	0.514021	0.210359	0.72182	0.0828714
IL-27	322.795	476.703	623.721	101.386	517.53	893.235	1906.49	349.513	973.274	1330.05	1123.23	545.326	1197.48	553.931	647.145	765.806	390.377	1977.48	816.632	1213.87	925.315	899.263	1176.09	1160.07	744.318	739.693	647.711	494.902
IL-31	0.287841	0.37065	0.223551	0.067367	0.242229	0.185473	0.182705	0.152893	0.168844	0.134157	0.200066	0.302775	0.0916152	0.233427	0.0129992	0.110579	0.00934697	0.111927	0.153273	0.293446	0.28612	0.15461	0.121802	0.159292	0.453757	0.303441	0.379306	0.00934697
MIP-3a	1.96302	1.42201	2.03577	0.931843	0.35925	3.87731	9.50946	3.56804	1.46165	1.72444	3.60654	1.43651	1.90747	8.38659	3.28956	2.68413	2.30759	2.6885	1.17776	3.44378	1.9755	3.3638	2.77616	1.48945	1.79393	0.845496	1.62384	4.81107
Eotaxin	21.4029	17.6494	5.36036	111.577	21.8995	154.048	123.122	14.5009	15.6606	68.4916	61.5454	83.3961	40.7776	32.9464	14.9209	41.1457	39.0832	44.2785	46.5332	134.329	127.194	69.7331	45.1803	72.2863	58.0183	122.057	74.9997	45.1153
Eotaxin-3	0.887447	0.888214	0.957411	10.1118	1.24239	9.16145	3.73169	2.94322	2.19382	3.67214	5.50467	4.08876	38.7742	3.06027	4.75096	9.23635	3.77708	9.47015	4.04202	7.1905	5.07707	9.33169	3.85508	8.4166	5.2246	12.454	2.95114	15.5355
IP-10	77.7533	42.4162	128.546	55.9996	50.8263	196.682	292.11	108.509	79.1854	97.116	347.476	209.409	116.224	119.696	214.605	1080.18	119.686	490.272	330.614	194.022	134.388	388.797	243.693	241.512	137.75	97.7442	110.817	232.241
MCP-1	15.6093	9.84695	13.7111	18.95	6.95357	30.8467	21.6307	17.3258	19.7993	16.0159	31.6735	26.0125	38.2134	21.8937	23.0738	91.4131	29.0663	35.6486	36.7826	39.8827	43.6503	25.9731	46.8858	20.292	27.2913	33.3629	30.0439	26.4415
MCP-4	5.68341	3.57364	3.26096	26.4318	5.40264	19.751	13.936	5.60714	6.23127	8.92864	16.9388	19.1677	45.3754	8.31761	9.94961	26.9969	10.4391	21.523	17.4171	20.8554	11.12	37.8252	15.3618	16.3352	10.9261	53.205	11.8818	9.80569
MDC	76.2042	51.4416	62.8538	59.2554	37.2259	95.3637	70.0054	169.461	206.629	145.848	217.21	250.949	334.313	105.317	103.343	137.666	246.979	154.926	172.745	40.5357	168.654	285.658	194.349	226.211	158.466	150.804	108.268	178.95
MIP-1a	2.3233	2.28195	2.47985	1.94416	2.31672	3.65286	7.00587	3.68848	2.58959	6.64614	5.04301	4.0288	4.64914	3.09981	3.67229	7.86648	2.56564	8.24705	3.79354	5.72747	4.61249	7.31392	6.66989	6.45593	4.7968	3.48441	3.68352	5.69627
MIP-1b	3.51899	4.54955	6.37738	5.30719	3.95363	8.8398	15.9415	20.6499	12.3791	4.37494	16.0677	9.30742	7.66198	6.82423	9.22944	27.5163	6.51542	17.0984	21.4382	22.5393	13.3601	16.3956	14.0106	13.0608	12.3603	10.189	7.39397	16.1544
TARC	2.30184	1.71823	2.76062	4.13818	1.63886	8.93053	11.5927	6.7932	12.109	4.43864	20.6073	12.1567	121.402	6.9839	4.48133	9.15034	13.5242	15.1437	7.80071	18.5121	13.7729	28.0301	18.3288	26.6679	8.98273	16.8294	7.81167	7.83887
GM-CSF				0.0657202	0.0314364		0.00620583		0.00980684		0.120758	0.0480682	0.0316728	0.0135671	0.013228	0.0768766	0.0355461	0.00980704	0.13317	0.144093	0.0596533	0.0988532	0.206788	0.0772151	0.0291244	0.0168275	0.0184607	0.0856984
IL-12 - IL-23p40	57.4523	65.0907	48.991	35.8815	14.9245	24.688	37.9157	53.7522	79.32	15.416	170.225	58.1567	56.0922	54.2448	57.8652	75.412	40.5204	141.657	151.013	169.043	44.5391	175.297	181.381	216.143	41.4741	96.7303	66.4116	101.307
IL-15	0.634892	0.587924	0.894307	0.447384	0.535242	0.850752	1.28413	0.911975	1.1835	3.23575	1.3109	1.09827	1.3426	0.874941	1.53534	1.68576	0.817417	1.05621	1.31534	1.22895	1.36604	1.31026	1.10594	1.73471	0.871716	0.685117	1.01954	1.69084
IL-16	51.8417	45.0659	28.3231	29.4707	26.12	75.3542	116.881	90.2862	112.457	128.302	124.021	116.784	151.373	91.6398	94.8966	132.047	116.051	118.33	105.938	49.2862	105.306	177.65	123.312	202	85.5307	72.4129	107.11	129.818
IL-5	0.00933997	0.0109289		0.15618		6.25016	0.034771	0.147164	0.056503	0.284005	0.0216545	0.145155	0.927887	0.203532	#DIV/0!	2.52222	#DIV/0!	0.130196	0.370647	0.447568	0.0836008	0.98712	0.335389	0.643223	0.308549	0.235402	0.349298	0.176764
IL-7	0.188975	0.113133	0.430057	0.154702	0.42946	0.956943	1.6999	0.39485	0.721547	0.37635	1.25237	0.271647	0.545449	0.352319	0.758811	0.941075	0.257185	0.610462	0.708861	0.775385	0.524371	1.23986	1.26129	1.19641	0.445383	1.03068	0.461693	0.457747
TNFb	0.0347017	0.108696	0.00931659	0.106639	0.0831476	0.0305845	0.036415	0.0623938	0.0893292	0.00180091	0.0756796	0.0487966	0.0427602	0.0226858	0.0367025	0.108355	0.0190945	0.0574759	0.0149541	0.0786497	0.0211238	0.0843036	0.104104	0.0733164	0.105583	0.0664652	0.0980977	0.0019275
CRP	3630.89	69797.3	90987.4	8390.93	271.653	4674.94	16730	12938.8	1771.78	105748	10934.8	3884.97	100246	9034.48	91964.6	25661.8	4433.96	83951	1897.49	8147.52	7687.9	94845	87672.9	5978.19	5425.02	603.934	3252.07	105264
ICAM-1	154.603	216.242	235.293	157.195	142.241	291.477	409.56	397.931	393.533	571.024	855.342	439.106	729.791	469.978	609.715	338.272	369.324	856.852	376.515	709.681	396.398	792.671	645.546	1431.51	521.196	310.494	358.276	622.27
SAA	1707.32	245494	222694	1971.08	3211.26	17482.7	184124	19701.1	7347.51	270597	13557.2	3328	248274	12602.2	255554	36127.9	3062.3	57423.6	2048.59	4859.82	7317.53	241613	222189	7244.76	2795.36	3592.66	3817.88	234249
VCAM-1	207.513	273.916	138.948	141.462	206.846	481.169	505.076	321.041	451.276	606.683	627.828	366.248	375.392	499.175	372.448	418.681	332.528	997.818	576.996	932.777	352.612	631.773	592.876	1822.93	370.218	376.378	413.295	495.246
FGFb	0.29447	0.162287	0.160296	0.0221023	0.96428	0.576982	0.755353	0.506008	2.61495	16.6294	5.44356	5.5365	5.00745	0.35238	4.95469	1.80645	1.04976	4.6013	1.41463	0.55514	4.92537	0.143185	2.30195	0.374849	1.17428	4.2024	1.17996	0.989297
Flt-1	17.9634	63.4652	9.84362	8.63135	38.6935	19.9361	32.3968	19.54	41.345	53.7548	102.58	25.2448	47.6207	19.87	39.3111	36.3357	23.2315	50.9398	33.9408	20.4039	29.5672	42.3312	71.4114	57.4176	40.1396	17.02	18.3883	23.4246
PlGF	2.83807	1.69548	1.32777	1.28221	1.3658	4.2828	2.49489	2.53212	2.62913	5.79174	5.61891	3.34174	4.6244	3.60224	4.48891	5.16613	4.86638	2.71147	3.0603	2.26869	3.03261	2.44102	3.91144	3.77467	2.91749	2.90945	3.6211	4.36231
Tie-2	730.376	510.783	731.729	706.189	699.63	1496.09	2370.95	2056.06	1788.29	1731.44	2853.69	1993.77	2061.85	2141.21	2767.93	1800.25	2192.89	2628.98	2876.2	3327.07	2392.48	1286.07	1368.51	3814.18	2141.3	1722.22	1534.89	1626
VEGF	28.8562	15.1792	23.1916	15.5768	6.26329	54.7857	18.09	29.0512	16.2483	55.8774	27.194	19.1256	29.7934	30.9486	36.1237	46.0891	24.8308	38.7509	14.8545	27.6951	17.8779	24.7205	23.9556	15.3152	27.5539	33.6708	22.0945	31.1911
VEGF-C					1.66524	2.3835	9.24418		2.24277		19.4652	3.11134	6.95881	7.06407	9.29292	13.7677	19.1992	9.50118	10.9433	11.9028	12.5791	10.681	#DIV/0!	6.70009	12.0309	13.5613	7.80149	11.6425
VEGF-D	350.377	234.566	243.885	182.381	214.698	328.338	385.315	285.78	422.78	415.35	613.35	361.71	450.225	397.258	571.282	288.321	357.244	466.847	373.015	366.149	463.291	744.836	504.161	563.656	418.913	480.862	368.218	305.31

## Sheet: All Cytokine levels at 12 wks
Status	Cytokine levels at 12 weeks, patients with Progressive Disease / Stable Disease													Cytokine levels at 12 weeks, patients with Partial Response/Complete Response
IFNg	2.62726	0.349185	0.398647	14.5881	21.4696	4.37763	0.720205	4.56292	0.672616	6.48028	2.72573	102.42	4.26682	26.5603	120.058	22.2551	5.63275	57.2401	1.51921	4.98304	1.12408	3.88244	2.56741
IL10	0.121769	0.0789331	0.0986228	0.307066	0.455771	0.495033	0.133377	0.0715521	0.12359	0.164711	0.142435	0.21596	0.437866	0.134322	1.07383	2.96269	0.071551	0.250119	0.300881	0.249287	0.245406	0.177341	0.0950072
IL-12p70	0.0845558	0.00539988	0.0108121	0.0617763	0.00712893	0.0677171	0.0715092	0.0500541	0.0686508	0.0113238	0.04673	0.0753625	0.0379249	0.00864936	0.092477	0.0607029	0.0289463	0.0188634	0.0187783	0.496813	0.039434	0.0574055	0.0412509
IL-13	0.143017	0.24354				0.110087	0.0831632	0.116188	0.360048	1.49123			0.0462124	#DIV/0!	#DIV/0!	#DIV/0!	#DIV/0!	0.0204034	0.551625	1.19656	0.0452353	#DIV/0!	0.0204034
IL-1b	0.0502776	#DIV/0!	#DIV/0!	0.0841969	0.0241209	0.690051	0.0604676	#DIV/0!	0.0183443	#DIV/0!	#DIV/0!	#DIV/0!	#DIV/0!	0.0642474	1.28173	0.942613	0.0483393	#DIV/0!	#DIV/0!	#DIV/0!	0.716619	#DIV/0!	1.55075
IL-2	0.149448	0.141434	0.0454716	0.0845842	0.333158	0.0143105	0.0347703	0.761795	0.0910819	0.0492942	0.388912	0.298968	0.0385396	0.130169	0.463713	0.263017	0.129311	0.0882841	0.226448	0.273326		0.0496623	0.187141
IL-4	0.00294665	0.00186182	0.00359059	0.00533871	0.000863861	0.00651275	0.00815061	0.00152883	0.00940656	0.00517582	0.00433787	0.00598286	0.00447641	2.84086e-06	0.00241504	0.00420217	0.0213814	0.00547642	0.00271502	0.0135038		0.000796672	0.00152883
IL-6	0.67192	0.217933	0.495707	1.47727	1.17551	1.08909	7.63806	0.454674	4.42332	0.870548	1.43952	1.02074	2.50903	1.45383	1.01761	1.5506	0.882081	3.75614	1.04615	0.933494	0.0958863	0.238105	0.50653
IL-8	0.977927	1.70831	0.570899	4.19688	11.026	5.44303	6.40527	2.74933	2.06747	2.11536	1.53481	2.93313	2.29047	17.1325	16.2306	7.06706	2.94827	2.24227	2.02231	7.11528	1.99523	1.63761	2.30324
TNFa	1.73727	0.69969	0.38414	1.4879	3.02187	1.43411	1.22082	1.47797	1.35378	3.63977	1.03025	3.36156	1.74902	3.48372	4.38589	8.18926	1.23025	4.52516	2.52435	2.82161	0.351545	2.08351	1.45832
IL-17A Gen B	0.153788		0.372124	1.28722	0.251496	0.531866	0.699996	0.933136	1.15519	0.45799	0.630924	0.570035	0.295529		3.19383	3.2482	0.409724	1.10083	5.7947	0.0978169	1.52375	0.600961	1.44573
IL-21	0.253574	0.654802	0.914611	1.7296	0.335018	0.612276	1.20867	1.46695	3.01581	1.10258	0.976711	4.45521	4.84661	0.0488514	0.84152	2.14989	0.791615	2.2691	1.42741	0.458274	2.34931	1.05324	2.83672
IL-22	0.271719	14.4574	0.139489	1.76532	2.38579	0.103524	0.1458	0.253433	0.737703	0.744252	0.551101	0.0918684	0.0731042	2.68983	22.3219	3.80724	0.137159	0.314901	0.227607	0.0214366	0.434799	0.151175	0.327747
IL-27	763.263	943.868	182.617	1502.39	1925.86	525.013	1533.75	564.853	1166.5	688.899	1101.06	1156.28	714.451	2698.76	1804.1	2182.8	725.24	1068.34	1033.2	1034.83	664.017	832.222	590.552
IL-31	0.172998	0.0261017	0.329956	0.171615	0.116098	0.177153	0.114005	0.348047	0.142557	0.221426	0.130686	0.0498236	0.0167687	0.0239894	0.18603	0.344718	0.22477	0.268125	0.140556	0.0828789	0.393943	0.194045	0.330075
MIP-3a	1.97066	3.28095	0.599425	4.872	3.52663	7.07563	2.53744	1.03482	1.56882	3.49194	5.028	1.8335	3.71682	1.40853	24.7437	14.3036	1.77458	1.40534	9.33684	2.01741	1.06302	1.17883	1.75066
Eotaxin	55.3521	8.9558	15.3936	177.744	157.653	19.8282	62.5158	94.8011	46.1387	38.9857	23.8997	50.7135	17.0909	90.6985	124.822	76.2362	91.027	57.8247	39.2261	81.9847	90.9722	54.2403	87.4946
Eotaxin-3	3.15549	3.1214	0.801507	13.1286	4.16277	3.46921	3.85859	4.25231	46.7958	4.57911	2.01403	10.0507	6.46034	5.0063	2.77953	6.98863	7.46996	7.49321	5.51248	12.3689	3.5124	5.41921	7.34566
IP-10	101.135	54.1797	32.2068	228.552	429.972	209.266	89.5045	169.42	169.315	341.027	135.487	333.02	414.687	119.877	310.028	515.46	121.305	428.645	99.8784	319.529	20.604	243.583	111.513
MCP-1	19.7103	20.1782	10.739	34.8796	46.5648	15.2344	17.5862	22.6018	26.4342	26.1695	11.6031	39.4356	21.6285	20.8791	21.0664	49.4941	49.8538	23.2804	24.4862	31.0589	10.4924	23.8357	25.2261
MCP-4	7.02278	5.87281	5.4357	22.0029	14.2273	8.06978	10.3733	19.2939	46.59	11.0446	6.7029	22.0559	12.9218	3.26787	5.86901	15.5032	11.9512	28.3483	14.5399	18.8555	8.70874	28.928	17.1693
MDC	152.011	135.827	42.1588	98.6692	49.5391	186.65	121.583	206.049	311.343	97.6046	127.282	195.184	105.329	79.9343	38.5589	36.7532	177.897	219.233	254.186	240.15	40.5044	194.634	116.74
MIP-1a	3.71744	1.95372	2.17842	4.10103	7.5876	3.9559	6.72829	3.65517	4.38583	5.37185	3.13663	6.2958	5.76933	4.47479	6.41868	11.3842	3.75243	9.50716	4.79039	9.12497	1.84748	4.3778	3.31975
MIP-1b	7.7215	7.31531	5.04329	14.0246	14.8835	21.8962	4.85	9.35502	6.4597	9.76705	10.7387	13.4856	11.241	15.1331	25.0993	48.4178	13.3038	15.4369	10.3676	16.7828	5.68509	13.1316	6.60839
TARC	5.35485	11.5634	2.04837	7.82457	9.22447	9.61964	3.55566	12.649	114.546	11.0404	12.2862	16.8174	4.61038	4.22204	2.5747	14.9314	16.2934	49.3679	17.4526	29.4606	5.48349	13.7775	11.4597
GM-CSF	0.109057				0.00440621	0.133511		0.0282917	0.00225778	0.034194		0.0699599	0.0200696		0.00225778	0.287742	0.0291165	0.142243	0.232905	0.254815		0.073819	0.328569
IL-12 - IL-23p40	172.636	32.3191	26.0548	35.3547	25.4123	79.1663	10.1662	53.7143	57.0041	52.7263	39.7662	78.8246	73.1796	38.1205	26.159	263.727	48.8616	127.81	207.719	207.99	2.81153	142.661	61.8765
IL-15	1.17745	1.80586	0.312804	1.34233	1.83821	0.967575	3.49884	0.889747	0.905864	0.803244	1.10812	1.81071	1.04685	1.45577	1.92939	1.59081	1.1965	1.76356	0.982362	1.8775	1.33753	0.92517	1.0471
IL-16	151.146	102.526	31.5428	120.645	118.655	89.9102	109.467	124.246	155.569	176.816	89.8011	180.841	91.6393	75.3411	99.083	51.5207	107.376	137.581	96.8894	220.167	53.7633	137.143	113.058
IL-5	0.204441			4.25869	0.0273523	0.23627	0.167319	0.0600304	1.02412	0.0824574	0.184819	0.698732				0.380571	0.120652	1.81404	0.24189	4.16275		0.32594	0.507055
IL-7	0.402019	0.660981	0.198584	1.19596	0.769039	0.373931	0.783278	0.274088	0.35958	0.511729	0.742335	0.441804	0.800748	0.367993	0.673462	1.40462	0.794563	1.42839	0.849033	1.18747	0.615812	0.543038	1.18152
TNFb	0.107553	0.0180631	0.0541965	0.0643454	0.047269	0.0941035	0.00790898	0.0556957	0.0382363	0.0679484	0.0455909	0.0675132	0.0353524	0.027551		0.132907	0.0278366	0.0586959	0.127616	0.11	0.0245398	0.0984971	0.0673587
CRP	3761.93	13897.3	18369.2	9595.83	21023.7	92539.9	110220	5007	103568	34133.4	86737	24626.2	85634.6	93688.2	1224.59	82241.6	8586.88	103913	44568.6	4782.59	491.773	1012.77	2037.88
ICAM-1	452.295	503.275	134.527	331.052	493.434	481.182	613.479	388.654	640.773	782.547	502.695	555.13	530.049	562.873	387.507	952.591	350.021	794.796	535.245	1529.14	252.048	499.563	338.656
SAA	9731.1	30732.5	12501.5	38241.6	225511	236649	258107	2122.05	251108	25006.3	132195	35896.1	255135	253334	30288.1	44949.9	5789.44	249614	70279.5	5999.25	4216.12	6689.31	4111.02
VCAM-1	754.492	331.657	124.357	469.242	749.891	314.676	661.974	356.806	323.104	640.594	443.082	666.916	350.884	654.058	558.27	1002.9	344.602	596.545	568.453	2020.25	324.484	565.302	387.209
FGFb	0.845967	4.50489	0.595822	0.737604	1.21783	0.672374	23.9845	1.21869	3.40138	1.18451	0.811196	1.70952	6.2001	1.59767	8.24205	0.516811	1.57892	0.742881	0.87657	0.358025	0.830189	6.24384	8.79143
Flt-1	321.819	28.3936	6.76685	19.4503	43.0508	25.9665	48.2388	19.3066	33.116	19.2548	61.8447	34.1835	33.6228	171.207	11.2864	18.0849	27.2736	35.3514	53.6199	64.4972	29.7617	27.7738	16.7023
PlGF	3.31949	2.85915	1.50569	6.76416	3.26744	3.55139	9.34057	2.55595	4.84891	6.30759	4.35877	5.02581	4.19852	1.59401	2.52962	3.2	2.48863	2.76353	3.32792	2.81608	2.32446	3.40926	3.3025
Tie-2	1563.34	1659.02	588.354	1380.1	2375.69	2002.38	1748.58	2325.75	1752.93	2493.03	1939.89	2581.33	2596.91	2324.26	2355.37	3493.76	2234.23	1500.9	1542.42	3529.71	2213.21	2061.43	1529.54
VEGF	18.0444	23.0688	24.3577	83.2461	20.8912	31.9997	95.9227	16.3864	31.2667	101.858	18.7845	32.5589	32.9975	5.14842	19.1309	25.1956	13.3891	39.4309	15.8111	11.5188	16.2688	16.0127	35.0561
VEGF-C	0.188787	8.25492		3.50069	8.31203	2.45206		2.90649	5.53291	13.3441	3.91664	9.33169	10.6234	3.47119	6.50001	8.34358	15.0124	12.9462		10.6362	11.0071	12.1508	17.4399
VEGF-D	454.887	763.501	133.526	339.648	492.549	337.221	468.028	347.665	529.974	716.572	513.518	585.117	513.418	389.571	563.997	254.892	420.267	730.723	431.948	511.513	410.183	775.121	357.43
